# Supplementary material for: Reverse Shoulder Arthroplasty versus Non-Operative Treatment of Three-Part and Four-Part Proximal Humerus Fractures in the Elderly Patient: A Pooled Analysis and Systematic Review
Source: J Clin Med. 2024 Jun 6;13(11):3344. doi: 10.3390/jcm13113344 (PMC11172441; doi:10.3390/jcm13113344)
Supplement: Supplementary file 1 [file jcm-13-03344-s001.zip]

Archive with 1 entries (1 files):
- jcm-2994209-supplementary.pdf
